# Supplementary material for: Evaluation of DNAmAge in paired fresh, frozen, and formalin-fixed paraffin-embedded heart tissues
Source: PLoS One. 2024 May 8;19(5):e0299557. doi: 10.1371/journal.pone.0299557 (PMC11078437; doi:10.1371/journal.pone.0299557)
Supplement: S1 Data — (XLSX) [file pone.0299557.s002.xlsx]

## Sheet: tissue.fresh.control
	Surgery				Fresh control: Nucleic acid extraction			Library preparation
Sample ID	Date of surgery (DD-MM-YYYY)	Time of cardiac tissue collection (HH:MM)	Time of storage at 4 degrees (HH:MM)	Time of pick-up (HH:MM)	Date of DNA extraction (DD-MM-YYYY)	Time of DNA extraction: Initiation (HH:MM)	Time of DNA extraction: Finish (HH:MM)	Date of EPIC procedure: initiation (DD-MM-YYYY)	Date of EPIC procedure: scan (DD-MM-YYYY)
RH-RGA-SCD-21001	2021-06-02	13:17:00	13:23:00	13:29:00	2021-06-02	13:51:00	15:56:00	2021-09-20	2021-09-23
RH-RGA-SCD-21002	2021-06-03	11:30:00	11:36:00	11:42:00	2021-06-03	11:57:00	14:35:00	2021-09-20	2021-09-23
RH-RGA-SCD-21003	2021-06-11	10:01:00	10:09:00	10:14:00	2021-06-11	10:27:00	12:30:00	2021-09-20	2021-09-23
RH-RGA-SCD-21004	2021-06-09	13:53:00	14:01:00	14:04:00	2021-06-09	14:17:00	16:37:00	2021-09-20	2021-09-23
RH-RGA-SCD-21005	2021-06-22	09:46:00	09:52:00	10:02:00	2021-06-22	10:10:00	11:54:00	2021-09-20	2021-10-07
RH-RGA-SCD-21006	2021-06-15	09:37:00	09:44:00	09:49:00	2021-06-16	10:05:00	12:00:00	2021-09-20	2021-09-23
RH-RGA-SCD-21007	2021-06-16	09:50:00	09:56:00	10:12:00	2021-06-16	10:22:00	12:20:00	2021-09-20	2021-09-23
RH-RGA-SCD-21008	2021-06-17	11:46:00	11:52:00	11:57:00	2021-06-17	12:07:00	14:04:00	2021-09-20	2021-10-07
RH-RGA-SCD-21009	2021-06-18	09:56:00	10:05:00	10:17:00	2021-06-18	10:33:00	12:32:00	2021-09-20	2021-09-23
RH-RGA-SCD-21010	2021-06-23	12:15:00	12:22:00	12:28:00	2021-06-23	12:29:00	14:32:00	2021-09-20	2021-09-23

## Sheet: tissue.frozen
	Surgery				Preservation method	Frozen tissue: Nucleic acid extraction			Library preparation
Sample ID	Date of surgery (DD-MM-YYYY)	Time of cardiac tissue collection (HH:MM)	Time of storage at 4 degrees (HH:MM)	Time of pick-up (HH:MM)	Time of freezing (-80 degrees) (HH:MM)	Date of DNA extraction (DD-MM-YYYY)	Time of DNA extraction: Initiation (HH:MM)	Time of DNA extraction: Finish (HH:MM)	Date of EPIC procedure: initiation (DD-MM-YYYY)	Date of EPIC procedure: scan (DD-MM-YYYY)
RH-RGA-SCD-21001	2021-06-02	13:17:00	13:23:00	13:29:00	13:44:00	2021-09-17	10:06:00	13:15:00	2021-09-20	2021-09-23
RH-RGA-SCD-21002	2021-06-03	11:30:00	11:36:00	11:42:00	11:58:00	2021-09-17	10:06:00	13:15:00	2021-09-20	2021-09-23
RH-RGA-SCD-21003	2021-06-11	10:01:00	10:09:00	10:14:00	10:30:00	2021-09-17	10:06:00	13:15:00	2021-09-20	2021-09-23
RH-RGA-SCD-21004	2021-06-09	13:53:00	14:01:00	14:04:00	14:22:00	2021-09-17	10:06:00	13:15:00	2021-09-20	2021-09-23
RH-RGA-SCD-21005	2021-06-22	09:46:00	09:52:00	10:02:00	10:15:00	2021-09-17	10:06:00	13:15:00	2021-09-20	2021-10-07
RH-RGA-SCD-21006	2021-06-15	09:37:00	09:44:00	09:49:00	10:07:00	2021-09-17	10:06:00	13:15:00	2021-09-20	2021-09-23
RH-RGA-SCD-21007	2021-06-16	09:50:00	09:56:00	10:12:00	10:27:00	2021-09-17	10:06:00	13:15:00	2021-09-20	2021-09-23
RH-RGA-SCD-21008	2021-06-17	11:46:00	11:52:00	11:57:00	12:10:00	2021-09-17	10:06:00	13:15:00	2021-09-20	2021-10-07
RH-RGA-SCD-21009	2021-06-18	09:56:00	10:05:00	10:17:00	10:37:00	2021-09-17	10:06:00	13:15:00	2021-09-20	2021-09-23
RH-RGA-SCD-21010	2021-06-23	12:15:00	12:22:00	12:28:00	12:41:00	2021-09-17	10:06:00	13:15:00	2021-09-20	2021-09-23

## Sheet: tissue.ffpe
	Surgery				Preservation method					FFPE tissue: Nucleic acid extraction				Library preparation
Sample ID	Date of surgery (DD-MM-YYYY)	Time of cardiac tissue collection (HH:MM)	Time of storage at 4 degrees (HH:MM)	Time of pick-up (HH:MM)	Time of formalin fixation (HH:MM)	Date of paraffin-embedding (DD-MM-YYYY)	Time of paraffin embedding (HH:MM)	Date of FFPE sectioning (DD-MM-YYYY)	Time of FFPE sectioning (HH:MM)	Date of DNA extraction (DD-MM-YYYY)	Time of DNA extraction: Initiation (HH:MM)	Date of DNA extraction: Finish (DD-MM-YYYY)	Time of DNA extraction: Finish (HH:MM)	Date of EPIC procedure: initiation (DD-MM-YYYY)	Date of EPIC procedure: scan (DD-MM-YYYY)
RH-RGA-SCD-21001	2021-06-02	13:17:00	13:23:00	13:29:00	13:40:00	2021-06-03	12:45:00	2021-07-01	11:00:00	2021-09-30	08:55:00	2021-10-01	11:00:00	2021-10-04	2021-10-07
RH-RGA-SCD-21002	2021-06-03	11:30:00	11:36:00	11:42:00	11:53:00	2021-06-06	12:45:00	2021-07-01	11:00:00	2021-09-30	08:55:00	2021-10-01	11:00:00	2021-10-04	2021-10-07
RH-RGA-SCD-21003	2021-06-11	10:01:00	10:09:00	10:14:00	10:26:00	2021-06-13	12:45:00	2021-07-01	11:00:00	2021-09-30	08:55:00	2021-10-01	11:00:00	2021-10-04	2021-10-07
RH-RGA-SCD-21004	2021-06-09	13:53:00	14:01:00	14:04:00	14:15:00	2021-06-13	12:45:00	2021-07-01	11:00:00	2021-09-30	08:55:00	2021-10-01	11:00:00	2021-10-04	2021-10-07
RH-RGA-SCD-21005	2021-06-22	09:46:00	09:52:00	10:02:00	10:11:00	2021-06-24	12:45:00	2021-07-01	11:00:00	2021-09-30	08:55:00	2021-10-01	11:00:00	2021-10-04	2021-10-07
RH-RGA-SCD-21006	2021-06-15	09:37:00	09:44:00	09:49:00	10:04:00	2021-06-17	12:45:00	2021-07-01	11:00:00	2021-09-30	08:55:00	2021-10-01	11:00:00	2021-10-04	2021-10-07
RH-RGA-SCD-21007	2021-06-16	09:50:00	09:56:00	10:12:00	10:24:00	2021-06-20	12:45:00	2021-07-01	11:00:00	2021-09-30	08:55:00	2021-10-01	11:00:00	2021-10-04	2021-10-07
RH-RGA-SCD-21008	2021-06-17	11:46:00	11:52:00	11:57:00	12:08:00	2021-06-20	12:45:00	2021-07-01	11:00:00	2021-09-30	08:55:00	2021-10-01	11:00:00	2021-10-04	2021-10-07
RH-RGA-SCD-21009	2021-06-18	09:56:00	10:05:00	10:17:00	10:34:00	2021-06-21	12:45:00	2021-07-01	11:00:00	2021-09-30	08:55:00	2021-10-01	11:00:00	2021-10-04	2021-10-07
RH-RGA-SCD-21010	2021-06-23	12:15:00	12:22:00	12:28:00	12:38:00	2021-06-24	12:45:00	2021-07-01	11:00:00	2021-09-30	08:55:00	2021-10-01	11:00:00	2021-10-04	2021-10-07
