# Supplementary material for: Evaluation of DNAmAge in paired fresh, frozen, and formalin-fixed paraffin-embedded heart tissues
Source: PLoS One. 2024 May 8;19(5):e0299557. doi: 10.1371/journal.pone.0299557 (PMC11078437; doi:10.1371/journal.pone.0299557)
Supplement: S3 Data — (XLSX) [file pone.0299557.s004.xlsx]

## Sheet: Arkusz1
ID	chronological	sex	FFPE	FF	F	B	Epigenetic clock
RH.RGA.SCD.21001	60	M	51.5277	53.5364	50.609	71.8941	Horvath
RH.RGA.SCD.21002	79	M	66.3283	66.3271	67.6669	82.4825	Horvath
RH.RGA.SCD.21003	55	M	48.2745	46.4972	44.3471	63.2363	Horvath
RH.RGA.SCD.21004	72	M	48.649	51.7018	51.9364	70.9866	Horvath
RH.RGA.SCD.21005	77	F	49.811	60.3289	59.0445	81.8185	Horvath
RH.RGA.SCD.21006	50	M	40.7283	42.7313	52.6612	64.8164	Horvath
RH.RGA.SCD.21007	75	M	54.4757	64.1488	64.6273		Horvath
RH.RGA.SCD.21008	67	M	45.8393	57.4687	51.1383	71.7476	Horvath
RH.RGA.SCD.21009	64	M	43.4909	49.8453	46.5439	72.8629	Horvath
RH.RGA.SCD.21010	66	M	45.4867	48.4255	48.4631	72.6958	Horvath
RH.RGA.SCD.21001	60	M	37.1285	37.8295	36.7826	59.7575	Hannum
RH.RGA.SCD.21002	79	M	47.6029	45.9003	51.0812	72.3467	Hannum
RH.RGA.SCD.21003	55	M	34.2867	30.7437	30.6683	52.3991	Hannum
RH.RGA.SCD.21004	72	M	33.4268	35.3621	36.7686	63.1545	Hannum
RH.RGA.SCD.21005	77	F	38.6459	38.0561	39.9082	69.5942	Hannum
RH.RGA.SCD.21006	50	M	28.1075	31.3264	35.9373	48.6637	Hannum
RH.RGA.SCD.21007	75	M	39.2572	44.7474	44.2972		Hannum
RH.RGA.SCD.21008	67	M	35.161	36.6901	36.0156	63.4973	Hannum
RH.RGA.SCD.21009	64	M	35.0896	39.8933	34.5366	63.6197	Hannum
RH.RGA.SCD.21010	66	M	29.9391	31.6955	32.8458	63.1233	Hannum
RH.RGA.SCD.21001	60	M	20.7089	16.5437	14.8941	60.2992	Levine
RH.RGA.SCD.21002	79	M	33.0426	27.6036	29.7796	58.6352	Levine
RH.RGA.SCD.21003	55	M	19.4283	7.4177	6.36066	50.0651	Levine
RH.RGA.SCD.21004	72	M	21.9879	9.86816	10.5381	59.0046	Levine
RH.RGA.SCD.21005	77	F	7.04766	14.7909	14.3665	59.9624	Levine
RH.RGA.SCD.21006	50	M	10.623	3.07277	15.2086	46.8672	Levine
RH.RGA.SCD.21007	75	M	22.5905	21.717	21.2391		Levine
RH.RGA.SCD.21008	67	M	11.179	16.733	16.0947	52.3509	Levine
RH.RGA.SCD.21009	64	M	11.923	22.9392	10.5414	63.7067	Levine
RH.RGA.SCD.21010	66	M	7.36533	10.0175	10.2891	66.5138	Levine
RH.RGA.SCD.21001	60	M	34.2866	35.8617	33.9699	65.7294	skinHorvath
RH.RGA.SCD.21002	79	M	56.1954	56.8635	61.3293	76.624	skinHorvath
RH.RGA.SCD.21003	55	M	31.2351	30.687	26.2007	58.8184	skinHorvath
RH.RGA.SCD.21004	72	M	40.7101	37.2381	35.62	64.3922	skinHorvath
RH.RGA.SCD.21005	77	F	27.3908	42.9663	40.8303	75.6268	skinHorvath
RH.RGA.SCD.21006	50	M	20.0761	19.9954	40.4083	52.7349	skinHorvath
RH.RGA.SCD.21007	75	M	41.401	46.0185	43.5888		skinHorvath
RH.RGA.SCD.21008	67	M	28.7243	42.3141	36.0375	69.8837	skinHorvath
RH.RGA.SCD.21009	64	M	26.0395	34.6652	24.5086	63.2742	skinHorvath
RH.RGA.SCD.21010	66	M	27.6833	33.0642	30.0062	72.7583	skinHorvath
RH.RGA.SCD.21001	60	M	5.97981	6.64435	6.42212	11.5124	PedBe
RH.RGA.SCD.21002	79	M	9.46175	9.50591	11.3262	13.3614	PedBe
RH.RGA.SCD.21003	55	M	5.28325	5.58504	5.118	10.4496	PedBe
RH.RGA.SCD.21004	72	M	6.57198	6.56397	6.18475	12.1575	PedBe
RH.RGA.SCD.21005	77	F	6.02772	7.61711	7.22602	13.0491	PedBe
RH.RGA.SCD.21006	50	M	4.49669	4.84608	6.58775	10.7815	PedBe
RH.RGA.SCD.21007	75	M	6.44655	7.49054	7.76741		PedBe
RH.RGA.SCD.21008	67	M	5.81796	7.74503	7.89988	13.8409	PedBe
RH.RGA.SCD.21009	64	M	4.94196	6.90353	5.15031	13.216	PedBe
RH.RGA.SCD.21010	66	M	5.18078	6.28611	6.09274	15.3633	PedBe
RH.RGA.SCD.21001	60	M	3.29855	4.01308	3.10927	13.7341	Wu
RH.RGA.SCD.21002	79	M	3.88997	5.13324	6.19102	14.4523	Wu
RH.RGA.SCD.21003	55	M	2.40592	3.79352	3.02881	12.433	Wu
RH.RGA.SCD.21004	72	M	3.67769	3.7743	2.83004	12.8468	Wu
RH.RGA.SCD.21005	77	F	1.29225	2.3847	2.10154	13.528	Wu
RH.RGA.SCD.21006	50	M	1.0677	2.33194	4.68657	13.0589	Wu
RH.RGA.SCD.21007	75	M	3.362	4.85195	4.54124		Wu
RH.RGA.SCD.21008	67	M	2.30016	3.64744	3.20764	12.5509	Wu
RH.RGA.SCD.21009	64	M	1.73682	3.539	2.78874	11.9346	Wu
RH.RGA.SCD.21010	66	M	1.48746	2.9156	2.60202	12.8419	Wu
RH.RGA.SCD.21001	60	M	5.97297	6.08731	6.12123	6.57731	TL
RH.RGA.SCD.21002	79	M	5.83411	5.79544	5.80002	6.18931	TL
RH.RGA.SCD.21003	55	M	6.06874	6.18415	6.19926	6.81925	TL
RH.RGA.SCD.21004	72	M	5.79828	5.98201	5.91289	6.44934	TL
RH.RGA.SCD.21005	77	F	6.00658	5.98465	6.05061	6.38401	TL
RH.RGA.SCD.21006	50	M	5.99119	6.10961	5.96183	6.60163	TL
RH.RGA.SCD.21007	75	M	5.89531	5.9293	5.87889		TL
RH.RGA.SCD.21008	67	M	5.7655	5.87611	5.76108	6.66746	TL
RH.RGA.SCD.21009	64	M	6.02088	5.96692	6.17784	6.20284	TL
RH.RGA.SCD.21010	66	M	5.90032	6.01183	6.01614	6.66765	TL
RH.RGA.SCD.21001	60	M	47.6086	48.1541	46.5648	62.4297	BLUP
RH.RGA.SCD.21002	79	M	62.0671	61.6303	64.2618	83.8194	BLUP
RH.RGA.SCD.21003	55	M	45.5361	45.2569	44.5348	54.7162	BLUP
RH.RGA.SCD.21004	72	M	48.4249	52.3592	47.6924	69.5515	BLUP
RH.RGA.SCD.21005	77	F	43.5612	48.777	48.7681	75.7072	BLUP
RH.RGA.SCD.21006	50	M	37.9405	39.5494	47.5184	54.1944	BLUP
RH.RGA.SCD.21007	75	M	52.2694	56.6202	56.412		BLUP
RH.RGA.SCD.21008	67	M	47.317	52.5524	48.5238	72.3532	BLUP
RH.RGA.SCD.21009	64	M	41.4146	47.0854	42.871	64.9848	BLUP
RH.RGA.SCD.21010	66	M	41.782	43.9701	43.4932	72.6669	BLUP
RH.RGA.SCD.21001	60	M	48.573	49.8734	47.8985	59.3869	EN
RH.RGA.SCD.21002	79	M	67.2769	64.8996	66.6371	77.3312	EN
RH.RGA.SCD.21003	55	M	48.8194	45.4425	43.4782	49.861	EN
RH.RGA.SCD.21004	72	M	53.8767	53.3478	51.6183	64.0246	EN
RH.RGA.SCD.21005	77	F	49.2499	56.8634	55.1023	70.9578	EN
RH.RGA.SCD.21006	50	M	41.8868	40.4214	50.2131	51.4673	EN
RH.RGA.SCD.21007	75	M	56.9191	61.158	59.2648		EN
RH.RGA.SCD.21008	67	M	50.1361	57.2339	54.4031	69.8049	EN
RH.RGA.SCD.21009	64	M	43.858	51.3692	44.7221	65.8452	EN
RH.RGA.SCD.21010	66	M	45.3939	48.8203	46.7001	73.2781	EN
